# Supplementary material for: Graphene Oxide Molecularly Imprinted Polymers as Novel Adsorbents for Solid-Phase Microextraction for Selective Determination of Norfloxacin in the Marine Environment
Source: Polymers (Basel). 2022 Apr 29;14(9):1839. doi: 10.3390/polym14091839 (PMC9101591; doi:10.3390/polym14091839)
Supplement: Supplementary file 1 [file polymers-14-01839-s001.zip]

Archive with 1 entries (1 files):
- polymers-1694081-supplementary.pdf
